# Supplementary material for: Identification of a Non-Retinoid Opsin Ligand Through Pharmacophore-Guided Virtual Screening—A Novel Potential Rhodopsin-Stabilizing Compound
Source: Molecules. 2025 May 26;30(11):2328. doi: 10.3390/molecules30112328 (PMC12155680; doi:10.3390/molecules30112328)
Supplement: Supplementary file 1 [file molecules-30-02328-s001.zip]

Archive with 1 entries (1 files):
- molecules-3619989-supplementary.pdf
